# Supplementary material for: Full Validation of Pooled Antibiotic Susceptibility Testing Using CLSI Methods and Performance Criteria in UTI Pathogens
Source: Antibiotics (Basel). 2025 Nov 20;14(11):1168. doi: 10.3390/antibiotics14111168 (PMC12649222; doi:10.3390/antibiotics14111168)
Supplement: Supplementary file 1 [file antibiotics-14-01168-s001.zip]

Archive with 1 entries (1 files):
- antibiotics-3946277-supplementary.pdf
